# Supplementary material for: Tuning Photodynamic Properties of BODIPY Dyes, Porphyrins’ Little Sisters
Source: Molecules. 2021 Jul 10;26(14):4194. doi: 10.3390/molecules26144194 (PMC8305389; doi:10.3390/molecules26144194)
Supplement: Supplementary file 1 [file molecules-26-04194-s001.zip]

Archive with 1 entries (1 files):
- molecules-1246504-supplementary.pdf
